# Supplementary material for: Unveiling the Potential of Natural Deep Eutectic Solvents in Electrochemical Energy Storage Applications
Source: ACS Phys Chem Au. 2025 Aug 15;6(1):29–37. doi: 10.1021/acsphyschemau.5c00063 (PMC12856660; doi:10.1021/acsphyschemau.5c00063)
Supplement: Supplementary file 2 [file pg5c00063_si_002.zip]

Archive with 24 entries (23 files):
- Support_Material_02/
- __MACOSX/._Support_Material_02
- Support_Material_02/.DS_Store
- __MACOSX/Support_Material_02/._.DS_Store
- Support_Material_02/lysine.pdb
- __MACOSX/Support_Material_02/._lysine.pdb
- Support_Material_02/betaine.pdb
- __MACOSX/Support_Material_02/._betaine.pdb
- Support_Material_02/betaine.itp
- __MACOSX/Support_Material_02/._betaine.itp
- Support_Material_02/lysine.itp
- __MACOSX/Support_Material_02/._lysine.itp
- Support_Material_02/chloride.itp
- __MACOSX/Support_Material_02/._chloride.itp
- Support_Material_02/chloride.pdb
- __MACOSX/Support_Material_02/._chloride.pdb
- Support_Material_02/histidine.pdb
- __MACOSX/Support_Material_02/._histidine.pdb
- Support_Material_02/arginine.itp
- __MACOSX/Support_Material_02/._arginine.itp
- Support_Material_02/arginine.pdb
- __MACOSX/Support_Material_02/._arginine.pdb
- Support_Material_02/histidine.itp
- __MACOSX/Support_Material_02/._histidine.itp
