# Supplementary material for: Unveiling the Potential of Natural Deep Eutectic Solvents in Electrochemical Energy Storage Applications
Source: ACS Phys Chem Au. 2025 Aug 15;6(1):29–37. doi: 10.1021/acsphyschemau.5c00063 (PMC12856660; doi:10.1021/acsphyschemau.5c00063)
Supplement: Supplementary file 2 [file pg5c00063_si_002.zip › Support_Material_02/lysine.pdb]

TITLE     LIS
REMARK    THIS IS A SIMULATION BOX
CRYST1   40.000   40.000   40.000  90.00  90.00  90.00 P 1           1
MODEL        1
ATOM      1  N1  LIS     1      23.130  21.360  20.000  1.00  0.00            
ATOM      2  C1  LIS     1      22.120  20.330  20.320  1.00  0.00            
ATOM      3  C2  LIS     1      22.710  18.940  19.970  1.00  0.00            
ATOM      4  O1  LIS     1      24.040  18.950  19.800  1.00  0.00            
ATOM      5  C3  LIS     1      20.740  20.570  19.700  1.00  0.00            
ATOM      6  C4  LIS     1      19.580  19.820  20.360  1.00  0.00            
ATOM      7  C5  LIS     1      18.240  20.130  19.710  1.00  0.00            
ATOM      8  C6  LIS     1      17.070  19.400  20.370  1.00  0.00            
ATOM      9  N2  LIS     1      15.800  19.750  19.720  1.00  0.00            
ATOM     10  O2  LIS     1      22.050  17.940  19.890  1.00  0.00            
ATOM     11  H1  LIS     1      24.310  19.890  19.880  1.00  0.00            
ATOM     12  H2  LIS     1      22.990  21.720  19.070  1.00  0.00            
ATOM     13  H3  LIS     1      23.070  22.140  20.640  1.00  0.00            
ATOM     14  H4  LIS     1      22.020  20.320  21.410  1.00  0.00            
ATOM     15  H5  LIS     1      20.540  21.650  19.760  1.00  0.00            
ATOM     16  H6  LIS     1      20.780  20.320  18.630  1.00  0.00            
ATOM     17  H7  LIS     1      19.780  18.750  20.320  1.00  0.00            
ATOM     18  H8  LIS     1      19.540  20.090  21.420  1.00  0.00            
ATOM     19  H9  LIS     1      18.040  21.210  19.730  1.00  0.00            
ATOM     20  H10 LIS     1      18.270  19.850  18.650  1.00  0.00            
ATOM     21  H11 LIS     1      17.280  18.320  20.370  1.00  0.00            
ATOM     22  H12 LIS     1      17.000  19.710  21.420  1.00  0.00            
ATOM     23  H13 LIS     1      15.020  19.320  20.200  1.00  0.00            
ATOM     24  H14 LIS     1      15.780  19.420  18.770  1.00  0.00            
TER
ENDMDL
