# Supplementary material for: Unveiling the Potential of Natural Deep Eutectic Solvents in Electrochemical Energy Storage Applications
Source: ACS Phys Chem Au. 2025 Aug 15;6(1):29–37. doi: 10.1021/acsphyschemau.5c00063 (PMC12856660; doi:10.1021/acsphyschemau.5c00063)
Supplement: Supplementary file 2 [file pg5c00063_si_002.zip › Support_Material_02/betaine.pdb]

CRYST1    0.000    0.000    0.000  90.00  90.00  90.00 P 1           1
ATOM      1  O   BET     1       1.619   0.453  -1.006  0.00  0.00           O
ATOM      2  O   BET     1       2.473  -0.660   0.762  0.00  0.00           O
ATOM      3  H   BET     1       3.331  -0.444   0.358  0.00  0.00           H
ATOM      4  N   BET     1      -1.079  -0.039  -0.038  0.00  0.00           N
ATOM      5  C   BET     1       0.159  -0.526   0.681  0.00  0.00           C
ATOM      6  C   BET     1      -1.179  -0.639  -1.425  0.00  0.00           C
ATOM      7  C   BET     1      -2.274  -0.490   0.770  0.00  0.00           C
ATOM      8  C   BET     1      -1.100   1.472  -0.131  0.00  0.00           C
ATOM      9  C   BET     1       1.487  -0.167   0.015  0.00  0.00           C
ATOM     10  H   BET     1       0.148  -0.110   1.690  0.00  0.00           H
ATOM     11  H   BET     1       0.092  -1.612   0.769  0.00  0.00           H
ATOM     12  H   BET     1      -1.159  -1.725  -1.336  0.00  0.00           H
ATOM     13  H   BET     1      -2.123  -0.321  -1.863  0.00  0.00           H
ATOM     14  H   BET     1      -0.343  -0.287  -2.021  0.00  0.00           H
ATOM     15  H   BET     1      -2.216  -0.054   1.766  0.00  0.00           H
ATOM     16  H   BET     1      -3.178  -0.150   0.268  0.00  0.00           H
ATOM     17  H   BET     1      -2.272  -1.577   0.835  0.00  0.00           H
ATOM     18  H   BET     1      -1.023   1.883   0.875  0.00  0.00           H
ATOM     19  H   BET     1      -0.266   1.798  -0.745  0.00  0.00           H
ATOM     20  H   BET     1      -2.045   1.770  -0.581  0.00  0.00           H
END
