# Supplementary material for: Unveiling the Potential of Natural Deep Eutectic Solvents in Electrochemical Energy Storage Applications
Source: ACS Phys Chem Au. 2025 Aug 15;6(1):29–37. doi: 10.1021/acsphyschemau.5c00063 (PMC12856660; doi:10.1021/acsphyschemau.5c00063)
Supplement: Supplementary file 2 [file pg5c00063_si_002.zip › Support_Material_02/betaine.itp]

; This file must be use with OPLS-AA force field

[ moleculetype ]
; Name            nrexcl
BET                 3

[ atoms ]
;   nr       type  resnr residue  atom   cgnr     charge       mass  typeB    chargeB      massB
     1   opls_272      1    BET      O      1     -0.4020    15.9994
     2   opls_154      1    BET      O      2     -0.4642    15.9994
     3   opls_155      1    BET      H      3      0.3794      1.008
     4   opls_237      1    BET      N      4      0.1376    14.0067
     5   opls_273      1    BET      C      5     -0.0173     12.011
     6   opls_157      1    BET      C      6     -0.2245     12.011
     7   opls_157      1    BET      C      6     -0.2925     12.011
     8   opls_157      1    BET      C      6     -0.2243     12.011
     9   opls_271      1    BET      C      6      0.5358     12.011
    10   opls_156      1    BET      H      6      0.0864      1.008
    11   opls_156      1    BET      H      6      0.0864      1.008
    12   opls_156      1    BET      H      6      0.1185      1.008
    13   opls_156      1    BET      H      6      0.1253      1.008
    14   opls_156      1    BET      H      6      0.1400      1.008
    15   opls_156      1    BET      H      6      0.1402      1.008
    16   opls_156      1    BET      H      6      0.1515      1.008
    17   opls_156      1    BET      H      6      0.1401      1.008
    18   opls_156      1    BET      H      6      0.1184      1.008
    19   opls_156      1    BET      H      6      0.1399      1.008
    20   opls_156      1    BET      H      6      0.1253      1.008   ; qtot 0.8 (CHELPG charges scaled by 0.8)

[ bonds ]
;  ai    aj funct            c0            c1            c2            c3
    1     9     1  1.200000e-01  4.000000e+05  1.200000e-01  4.000000e+05 
    2     3     1  9.730000e-02  4.000000e+05  9.730000e-02  4.000000e+05 
    2     9     1  1.330000e-01  4.000000e+05  1.330000e-01  4.000000e+05 
    4     5     1  1.510000e-01  4.000000e+05  1.510000e-01  4.000000e+05 
    4     6     1  1.510000e-01  4.000000e+05  1.510000e-01  4.000000e+05 
    4     7     1  1.510000e-01  4.000000e+05  1.510000e-01  4.000000e+05 
    4     8     1  1.510000e-01  4.000000e+05  1.510000e-01  4.000000e+05 
    5     9     1  1.530000e-01  4.000000e+05  1.530000e-01  4.000000e+05 
    5    10     1  1.090000e-01  4.000000e+05  1.090000e-01  4.000000e+05 
    5    11     1  1.090000e-01  4.000000e+05  1.090000e-01  4.000000e+05 
    6    12     1  1.090000e-01  4.000000e+05  1.090000e-01  4.000000e+05 
    6    13     1  1.090000e-01  4.000000e+05  1.090000e-01  4.000000e+05 
    6    14     1  1.090000e-01  4.000000e+05  1.090000e-01  4.000000e+05 
    7    15     1  1.090000e-01  4.000000e+05  1.090000e-01  4.000000e+05 
    7    16     1  1.090000e-01  4.000000e+05  1.090000e-01  4.000000e+05 
    7    17     1  1.090000e-01  4.000000e+05  1.090000e-01  4.000000e+05 
    8    18     1  1.090000e-01  4.000000e+05  1.090000e-01  4.000000e+05 
    8    19     1  1.090000e-01  4.000000e+05  1.090000e-01  4.000000e+05 
    8    20     1  1.090000e-01  4.000000e+05  1.090000e-01  4.000000e+05 

[ pairs ]
;  ai    aj funct            c0            c1            c2            c3
    1     3     1 
    1     4     1 
    1    10     1 
    1    11     1 
    2     4     1 
    2    10     1 
    2    11     1 
    3     5     1 
    5    12     1 
    5    13     1 
    5    14     1 
    5    15     1 
    5    16     1 
    5    17     1 
    5    18     1 
    5    19     1 
    5    20     1 
    6     9     1 
    6    10     1 
    6    11     1 
    6    15     1 
    6    16     1 
    6    17     1 
    6    18     1 
    6    19     1 
    6    20     1 
    7     9     1 
    7    10     1 
    7    11     1 
    7    12     1 
    7    13     1 
    7    14     1 
    7    18     1 
    7    19     1 
    7    20     1 
    8     9     1 
    8    10     1 
    8    11     1 
    8    12     1 
    8    13     1 
    8    14     1 
    8    15     1 
    8    16     1 
    8    17     1 

[ angles ]
;  ai    aj    ak funct            c0            c1            c2            c3
    3     2     9     1  1.100000e+02  4.000000e+02  1.100000e+02  4.000000e+02 
    5     4     6     1  1.110000e+02  4.000000e+02  1.110000e+02  4.000000e+02 
    5     4     7     1  1.070000e+02  4.000000e+02  1.070000e+02  4.000000e+02 
    5     4     8     1  1.110000e+02  4.000000e+02  1.110000e+02  4.000000e+02 
    6     4     7     1  1.090000e+02  4.000000e+02  1.090000e+02  4.000000e+02 
    6     4     8     1  1.100000e+02  4.000000e+02  1.100000e+02  4.000000e+02 
    7     4     8     1  1.090000e+02  4.000000e+02  1.090000e+02  4.000000e+02 
    4     5     9     1  1.150000e+02  4.000000e+02  1.150000e+02  4.000000e+02 
    4     5    10     1  1.080000e+02  4.000000e+02  1.080000e+02  4.000000e+02 
    4     5    11     1  1.080000e+02  4.000000e+02  1.080000e+02  4.000000e+02 
    9     5    10     1  1.090000e+02  4.000000e+02  1.090000e+02  4.000000e+02 
    9     5    11     1  1.090000e+02  4.000000e+02  1.090000e+02  4.000000e+02 
   10     5    11     1  1.080000e+02  4.000000e+02  1.080000e+02  4.000000e+02 
    4     6    12     1  1.090000e+02  4.000000e+02  1.090000e+02  4.000000e+02 
    4     6    13     1  1.080000e+02  4.000000e+02  1.080000e+02  4.000000e+02 
    4     6    14     1  1.090000e+02  4.000000e+02  1.090000e+02  4.000000e+02 
   12     6    13     1  1.100000e+02  4.000000e+02  1.100000e+02  4.000000e+02 
   12     6    14     1  1.110000e+02  4.000000e+02  1.110000e+02  4.000000e+02 
   13     6    14     1  1.110000e+02  4.000000e+02  1.110000e+02  4.000000e+02 
    4     7    15     1  1.090000e+02  4.000000e+02  1.090000e+02  4.000000e+02 
    4     7    16     1  1.080000e+02  4.000000e+02  1.080000e+02  4.000000e+02 
    4     7    17     1  1.090000e+02  4.000000e+02  1.090000e+02  4.000000e+02 
   15     7    16     1  1.100000e+02  4.000000e+02  1.100000e+02  4.000000e+02 
   15     7    17     1  1.100000e+02  4.000000e+02  1.100000e+02  4.000000e+02 
   16     7    17     1  1.100000e+02  4.000000e+02  1.100000e+02  4.000000e+02 
    4     8    18     1  1.090000e+02  4.000000e+02  1.090000e+02  4.000000e+02 
    4     8    19     1  1.090000e+02  4.000000e+02  1.090000e+02  4.000000e+02 
    4     8    20     1  1.080000e+02  4.000000e+02  1.080000e+02  4.000000e+02 
   18     8    19     1  1.110000e+02  4.000000e+02  1.110000e+02  4.000000e+02 
   18     8    20     1  1.100000e+02  4.000000e+02  1.100000e+02  4.000000e+02 
   19     8    20     1  1.110000e+02  4.000000e+02  1.110000e+02  4.000000e+02 
    1     9     2     1  1.260000e+02  4.000000e+02  1.260000e+02  4.000000e+02 
    1     9     5     1  1.260000e+02  4.000000e+02  1.260000e+02  4.000000e+02 
    2     9     5     1  1.080000e+02  4.000000e+02  1.080000e+02  4.000000e+02 

[ dihedrals ]
;  ai    aj    ak    al funct            c0            c1            c2            c3            c4            c5
    3     2     9     1     3  6.000000e+01  5.000000e+00  3.000000e+00  6.000000e+01  5.000000e+00  3.000000e+00 
    6     4     5     9     3  6.000000e+01  5.000000e+00  3.000000e+00  6.000000e+01  5.000000e+00  3.000000e+00 
    5     4     6    12     3  6.000000e+01  5.000000e+00  3.000000e+00  6.000000e+01  5.000000e+00  3.000000e+00 
    5     4     7    15     3  6.000000e+01  5.000000e+00  3.000000e+00  6.000000e+01  5.000000e+00  3.000000e+00 
    5     4     8    18     3  6.000000e+01  5.000000e+00  3.000000e+00  6.000000e+01  5.000000e+00  3.000000e+00 
    4     5     9     1     3  6.000000e+01  5.000000e+00  3.000000e+00  6.000000e+01  5.000000e+00  3.000000e+00 
