# Supplementary material for: Unveiling the Potential of Natural Deep Eutectic Solvents in Electrochemical Energy Storage Applications
Source: ACS Phys Chem Au. 2025 Aug 15;6(1):29–37. doi: 10.1021/acsphyschemau.5c00063 (PMC12856660; doi:10.1021/acsphyschemau.5c00063)
Supplement: Supplementary file 2 [file pg5c00063_si_002.zip › Support_Material_02/lysine.itp]

; This file must be use with OPLS-AA force field

[ moleculetype ]
;name            nrexcl
 LIS              3

[ atoms ]
;   nr       type  resnr residue  atom   cgnr     charge       mass       
     1   opls_286      1    LIS     N1      1    -0.9214    14.0067 ; qtot -0.921
     2   opls_157      1    LIS     C1      2     0.4311     12.011 ; qtot -0.490
     3   opls_271      1    LIS     C2      3     0.5307     12.011 ; qtot 0.040
     4   opls_154      1    LIS     O1      4    -0.5006    15.9994 ; qtot -0.460
     5   opls_157      1    LIS     C3      5     0.0169     12.011 ; qtot -0.443
     6   opls_157      1    LIS     C4      6    -0.1603     12.011 ; qtot -0.604
     7   opls_157      1    LIS     C5      7     0.1883     12.011 ; qtot -0.415
     8   opls_273      1    LIS     C6      8     0.3505     12.011 ; qtot -0.065
     9   opls_286      1    LIS     N2      9    -0.9981    14.0067 ; qtot -1.063
    10   opls_272      1    LIS     O2     10    -0.4865    15.9994 ; qtot -1.549
    11   opls_155      1    LIS     H1     11     0.3415      1.008 ; qtot -1.208
    12   opls_241      1    LIS     H2     12     0.3259      1.008 ; qtot -0.882
    13   opls_241      1    LIS     H3     13     0.3438      1.008 ; qtot -0.538
    14   opls_156      1    LIS     H4     14    -0.0122      1.008 ; qtot -0.550
    15   opls_156      1    LIS     H5     15    -0.0324      1.008 ; qtot -0.583
    16   opls_156      1    LIS     H6     16    -0.0026      1.008 ; qtot -0.585
    17   opls_156      1    LIS     H7     17     0.0144      1.008 ; qtot -0.571
    18   opls_156      1    LIS     H8     18    -0.0055      1.008 ; qtot -0.577
    19   opls_156      1    LIS     H9     19    -0.0288      1.008 ; qtot -0.605
    20   opls_156      1    LIS    H10     20    -0.0192      1.008 ; qtot -0.624
    21   opls_156      1    LIS    H11     21    -0.0728      1.008 ; qtot -0.697
    22   opls_156      1    LIS    H12     22     0.0025      1.008 ; qtot -0.695
    23   opls_241      1    LIS    H13     23     0.3599      1.008 ; qtot -0.335
    24   opls_241      1    LIS    H14     24     0.3349      1.008 ; qtot -0.000 

[ bonds ]
;   ai     aj funct   r             k
     1      2   1    1.4647e-01    2.7271e+05 ;     N1 - C1    
     1     12   1    1.0190e-01    3.2836e+05 ;     N1 - H2    
     1     13   1    1.0190e-01    3.2836e+05 ;     N1 - H3    
     2      3   1    1.5241e-01    2.6192e+05 ;     C1 - C2    
     2      5   1    1.5375e-01    2.5179e+05 ;     C1 - C3    
     2     14   1    1.0969e-01    2.7665e+05 ;     C1 - H4    
     3      4   1    1.3513e-01    3.3480e+05 ;     C2 - O1    
     3     10   1    1.2183e-01    5.3363e+05 ;     C2 - O2    
     4     11   1    9.7300e-02    3.1079e+05 ;     O1 - H1    
     5      6   1    1.5375e-01    2.5179e+05 ;     C3 - C4    
     5     15   1    1.0969e-01    2.7665e+05 ;     C3 - H5    
     5     16   1    1.0969e-01    2.7665e+05 ;     C3 - H6    
     6      7   1    1.5375e-01    2.5179e+05 ;     C4 - C5    
     6     17   1    1.0969e-01    2.7665e+05 ;     C4 - H7    
     6     18   1    1.0969e-01    2.7665e+05 ;     C4 - H8    
     7      8   1    1.5375e-01    2.5179e+05 ;     C5 - C6    
     7     19   1    1.0969e-01    2.7665e+05 ;     C5 - H9    
     7     20   1    1.0969e-01    2.7665e+05 ;     C5 - H10   
     8      9   1    1.4647e-01    2.7271e+05 ;     C6 - N2    
     8     21   1    1.0969e-01    2.7665e+05 ;     C6 - H11   
     8     22   1    1.0969e-01    2.7665e+05 ;     C6 - H12   
     9     23   1    1.0190e-01    3.2836e+05 ;     N2 - H13   
     9     24   1    1.0190e-01    3.2836e+05 ;     N2 - H14   

[ pairs ]
;   ai     aj    funct
     1      4      1 ;     N1 - O1    
     1      6      1 ;     N1 - C4    
     1     10      1 ;     N1 - O2    
     1     15      1 ;     N1 - H5    
     1     16      1 ;     N1 - H6    
     2      7      1 ;     C1 - C5    
     2     11      1 ;     C1 - H1    
     2     17      1 ;     C1 - H7    
     2     18      1 ;     C1 - H8    
     3      6      1 ;     C2 - C4    
     3     15      1 ;     C2 - H5    
     3     16      1 ;     C2 - H6    
     4      5      1 ;     O1 - C3    
     4     14      1 ;     O1 - H4    
     5      8      1 ;     C3 - C6    
     5     10      1 ;     C3 - O2    
     5     19      1 ;     C3 - H9    
     5     20      1 ;     C3 - H10   
     6      9      1 ;     C4 - N2    
     6     14      1 ;     C4 - H4    
     6     21      1 ;     C4 - H11   
     6     22      1 ;     C4 - H12   
     7     15      1 ;     C5 - H5    
     7     16      1 ;     C5 - H6    
     7     23      1 ;     C5 - H13   
     7     24      1 ;     C5 - H14   
     8     17      1 ;     C6 - H7    
     8     18      1 ;     C6 - H8    
     9     19      1 ;     N2 - H9    
     9     20      1 ;     N2 - H10   
    10     11      1 ;     O2 - H1    
    10     14      1 ;     O2 - H4    
    12      3      1 ;     H2 - C2    
    12      5      1 ;     H2 - C3    
    12     14      1 ;     H2 - H4    
    13      3      1 ;     H3 - C2    
    13      5      1 ;     H3 - C3    
    13     14      1 ;     H3 - H4    
    14     15      1 ;     H4 - H5    
    14     16      1 ;     H4 - H6    
    15     17      1 ;     H5 - H7    
    15     18      1 ;     H5 - H8    
    16     17      1 ;     H6 - H7    
    16     18      1 ;     H6 - H8    
    17     19      1 ;     H7 - H9    
    17     20      1 ;     H7 - H10   
    18     19      1 ;     H8 - H9    
    18     20      1 ;     H8 - H10   
    19     21      1 ;     H9 - H11   
    19     22      1 ;     H9 - H12   
    20     21      1 ;    H10 - H11   
    20     22      1 ;    H10 - H12   
    21     23      1 ;    H11 - H13   
    21     24      1 ;    H11 - H14   
    22     23      1 ;    H12 - H13   
    22     24      1 ;    H12 - H14   

[ angles ]
;   ai     aj     ak    funct   theta         cth
     1      2      3      1    1.1114e+02    5.5497e+02 ;     N1 - C1     - C2    
     1      2      5      1    1.1104e+02    5.5246e+02 ;     N1 - C1     - C3    
     1      2     14      1    1.0988e+02    4.1447e+02 ;     N1 - C1     - H4    
     2      1     12      1    1.0929e+02    3.9681e+02 ;     C1 - N1     - H2    
     2      1     13      1    1.0929e+02    3.9681e+02 ;     C1 - N1     - H3    
     2      3      4      1    1.1273e+02    5.7237e+02 ;     C1 - C2     - O1    
     2      3     10      1    1.2320e+02    5.6400e+02 ;     C1 - C2     - O2    
     2      5      6      1    1.1151e+02    5.2601e+02 ;     C1 - C3     - C4    
     2      5     15      1    1.0980e+02    3.8777e+02 ;     C1 - C3     - H5    
     2      5     16      1    1.0980e+02    3.8777e+02 ;     C1 - C3     - H6    
     3      2      5      1    1.1104e+02    5.2944e+02 ;     C2 - C1     - C3    
     3      2     14      1    1.0822e+02    3.9363e+02 ;     C2 - C1     - H4    
     3      4     11      1    1.0655e+02    4.1740e+02 ;     C2 - O1     - H1    
     4      3     10      1    1.2210e+02    6.3530e+02 ;     O1 - C2     - O2    
     5      2     14      1    1.0956e+02    3.8819e+02 ;     C3 - C1     - H4    
     5      6      7      1    1.1151e+02    5.2601e+02 ;     C3 - C4     - C5    
     5      6     17      1    1.0980e+02    3.8777e+02 ;     C3 - C4     - H7    
     5      6     18      1    1.0980e+02    3.8777e+02 ;     C3 - C4     - H8    
     6      5     15      1    1.0980e+02    3.8777e+02 ;     C4 - C3     - H5    
     6      5     16      1    1.0980e+02    3.8777e+02 ;     C4 - C3     - H6    
     6      7      8      1    1.1151e+02    5.2601e+02 ;     C4 - C5     - C6    
     6      7     19      1    1.0980e+02    3.8777e+02 ;     C4 - C5     - H9    
     6      7     20      1    1.0980e+02    3.8777e+02 ;     C4 - C5     - H10   
     7      6     17      1    1.0980e+02    3.8777e+02 ;     C5 - C4     - H7    
     7      6     18      1    1.0980e+02    3.8777e+02 ;     C5 - C4     - H8    
     7      8      9      1    1.1104e+02    5.5246e+02 ;     C5 - C6     - N2    
     7      8     21      1    1.0956e+02    3.8819e+02 ;     C5 - C6     - H11   
     7      8     22      1    1.0956e+02    3.8819e+02 ;     C5 - C6     - H12   
     8      7     19      1    1.0980e+02    3.8777e+02 ;     C6 - C5     - H9    
     8      7     20      1    1.0980e+02    3.8777e+02 ;     C6 - C5     - H10   
     8      9     23      1    1.0929e+02    3.9681e+02 ;     C6 - N2     - H13   
     8      9     24      1    1.0929e+02    3.9681e+02 ;     C6 - N2     - H14   
     9      8     21      1    1.0988e+02    4.1447e+02 ;     N2 - C6     - H11   
     9      8     22      1    1.0988e+02    4.1447e+02 ;     N2 - C6     - H12   
    12      1     13      1    1.0640e+02    3.4644e+02 ;     H2 - N1     - H3    
    15      5     16      1    1.0758e+02    3.2970e+02 ;     H5 - C3     - H6    
    17      6     18      1    1.0758e+02    3.2970e+02 ;     H7 - C4     - H8    
    19      7     20      1    1.0758e+02    3.2970e+02 ;     H9 - C5     - H10   
    21      8     22      1    1.0846e+02    3.2836e+02 ;    H11 - C6     - H12   
    23      9     24      1    1.0640e+02    3.4644e+02 ;    H13 - N2     - H14   

[ dihedrals ] ; propers
; treated as RBs in GROMACS to use combine multiple AMBER torsions per quartet
;    i      j      k      l   func    C0         C1         C2         C3         C4         C5
     1      2      3      4      3    0.00000    0.00000    0.00000    0.00000    0.00000    0.00000 ;     N1-    C1-    C2-    O1
     1      2      3     10      3    0.00000    0.00000    0.00000    0.00000    0.00000    0.00000 ;     N1-    C1-    C2-    O2
     1      2      5      6      3    0.65084    1.95253    0.00000   -2.60338    0.00000    0.00000 ;     N1-    C1-    C3-    C4
     1      2      5     15      3    0.65084    1.95253    0.00000   -2.60338    0.00000    0.00000 ;     N1-    C1-    C3-    H5
     1      2      5     16      3    0.65084    1.95253    0.00000   -2.60338    0.00000    0.00000 ;     N1-    C1-    C3-    H6
     2      3      4     11      3   19.24640    0.00000  -19.24640    0.00000    0.00000    0.00000 ;     C1-    C2-    O1-    H1
     2      5      6      7      3    3.68192    3.09616   -2.09200   -3.01248    0.00000    0.00000 ;     C1-    C3-    C4-    C5
     2      5      6     17      3    0.66944    2.00832    0.00000   -2.67776    0.00000    0.00000 ;     C1-    C3-    C4-    H7
     2      5      6     18      3    0.66944    2.00832    0.00000   -2.67776    0.00000    0.00000 ;     C1-    C3-    C4-    H8
     3      2      5      6      3    0.65084    1.95253    0.00000   -2.60338    0.00000    0.00000 ;     C2-    C1-    C3-    C4
     3      2      5     15      3    0.65084    1.95253    0.00000   -2.60338    0.00000    0.00000 ;     C2-    C1-    C3-    H5
     3      2      5     16      3    0.65084    1.95253    0.00000   -2.60338    0.00000    0.00000 ;     C2-    C1-    C3-    H6
     4      3      2      5      3    0.00000    0.00000    0.00000    0.00000    0.00000    0.00000 ;     O1-    C2-    C1-    C3
     4      3      2     14      3    0.00000    0.00000    0.00000    0.00000    0.00000    0.00000 ;     O1-    C2-    C1-    H4
     5      2      3     10      3    0.00000    0.00000    0.00000    0.00000    0.00000    0.00000 ;     C3-    C1-    C2-    O2
     5      6      7      8      3    3.68192    3.09616   -2.09200   -3.01248    0.00000    0.00000 ;     C3-    C4-    C5-    C6
     5      6      7     19      3    0.66944    2.00832    0.00000   -2.67776    0.00000    0.00000 ;     C3-    C4-    C5-    H9
     5      6      7     20      3    0.66944    2.00832    0.00000   -2.67776    0.00000    0.00000 ;     C3-    C4-    C5-   H10
     6      5      2     14      3    0.65084    1.95253    0.00000   -2.60338    0.00000    0.00000 ;     C4-    C3-    C1-    H4
     6      7      8      9      3    0.65084    1.95253    0.00000   -2.60338    0.00000    0.00000 ;     C4-    C5-    C6-    N2
     6      7      8     21      3    0.65084    1.95253    0.00000   -2.60338    0.00000    0.00000 ;     C4-    C5-    C6-   H11
     6      7      8     22      3    0.65084    1.95253    0.00000   -2.60338    0.00000    0.00000 ;     C4-    C5-    C6-   H12
     7      6      5     15      3    0.66944    2.00832    0.00000   -2.67776    0.00000    0.00000 ;     C5-    C4-    C3-    H5
     7      6      5     16      3    0.66944    2.00832    0.00000   -2.67776    0.00000    0.00000 ;     C5-    C4-    C3-    H6
     7      8      9     23      3    1.25520    3.76560    0.00000   -5.02080    0.00000    0.00000 ;     C5-    C6-    N2-   H13
     7      8      9     24      3    1.25520    3.76560    0.00000   -5.02080    0.00000    0.00000 ;     C5-    C6-    N2-   H14
     8      7      6     17      3    0.66944    2.00832    0.00000   -2.67776    0.00000    0.00000 ;     C6-    C5-    C4-    H7
     8      7      6     18      3    0.66944    2.00832    0.00000   -2.67776    0.00000    0.00000 ;     C6-    C5-    C4-    H8
     9      8      7     19      3    0.65084    1.95253    0.00000   -2.60338    0.00000    0.00000 ;     N2-    C6-    C5-    H9
     9      8      7     20      3    0.65084    1.95253    0.00000   -2.60338    0.00000    0.00000 ;     N2-    C6-    C5-   H10
    10      3      2     14      3    3.68192   -4.35136    0.00000    1.33888    0.00000    0.00000 ;     O2-    C2-    C1-    H4
    10      3      4     11      3   27.19600   -7.94960  -19.24640    0.00000    0.00000    0.00000 ;     O2-    C2-    O1-    H1
    12      1      2      3      3    1.25520    3.76560    0.00000   -5.02080    0.00000    0.00000 ;     H2-    N1-    C1-    C2
    12      1      2      5      3    1.25520    3.76560    0.00000   -5.02080    0.00000    0.00000 ;     H2-    N1-    C1-    C3
    12      1      2     14      3    1.25520    3.76560    0.00000   -5.02080    0.00000    0.00000 ;     H2-    N1-    C1-    H4
    13      1      2      3      3    1.25520    3.76560    0.00000   -5.02080    0.00000    0.00000 ;     H3-    N1-    C1-    C2
    13      1      2      5      3    1.25520    3.76560    0.00000   -5.02080    0.00000    0.00000 ;     H3-    N1-    C1-    C3
    13      1      2     14      3    1.25520    3.76560    0.00000   -5.02080    0.00000    0.00000 ;     H3-    N1-    C1-    H4
    14      2      5     15      3    0.65084    1.95253    0.00000   -2.60338    0.00000    0.00000 ;     H4-    C1-    C3-    H5
    14      2      5     16      3    0.65084    1.95253    0.00000   -2.60338    0.00000    0.00000 ;     H4-    C1-    C3-    H6
    15      5      6     17      3    0.62760    1.88280    0.00000   -2.51040    0.00000    0.00000 ;     H5-    C3-    C4-    H7
    15      5      6     18      3    0.62760    1.88280    0.00000   -2.51040    0.00000    0.00000 ;     H5-    C3-    C4-    H8
    16      5      6     17      3    0.62760    1.88280    0.00000   -2.51040    0.00000    0.00000 ;     H6-    C3-    C4-    H7
    16      5      6     18      3    0.62760    1.88280    0.00000   -2.51040    0.00000    0.00000 ;     H6-    C3-    C4-    H8
    17      6      7     19      3    0.62760    1.88280    0.00000   -2.51040    0.00000    0.00000 ;     H7-    C4-    C5-    H9
    17      6      7     20      3    0.62760    1.88280    0.00000   -2.51040    0.00000    0.00000 ;     H7-    C4-    C5-   H10
    18      6      7     19      3    0.62760    1.88280    0.00000   -2.51040    0.00000    0.00000 ;     H8-    C4-    C5-    H9
    18      6      7     20      3    0.62760    1.88280    0.00000   -2.51040    0.00000    0.00000 ;     H8-    C4-    C5-   H10
    19      7      8     21      3    0.65084    1.95253    0.00000   -2.60338    0.00000    0.00000 ;     H9-    C5-    C6-   H11
    19      7      8     22      3    0.65084    1.95253    0.00000   -2.60338    0.00000    0.00000 ;     H9-    C5-    C6-   H12
    20      7      8     21      3    0.65084    1.95253    0.00000   -2.60338    0.00000    0.00000 ;    H10-    C5-    C6-   H11
    20      7      8     22      3    0.65084    1.95253    0.00000   -2.60338    0.00000    0.00000 ;    H10-    C5-    C6-   H12
    21      8      9     23      3    1.25520    3.76560    0.00000   -5.02080    0.00000    0.00000 ;    H11-    C6-    N2-   H13
    21      8      9     24      3    1.25520    3.76560    0.00000   -5.02080    0.00000    0.00000 ;    H11-    C6-    N2-   H14
    22      8      9     23      3    1.25520    3.76560    0.00000   -5.02080    0.00000    0.00000 ;    H12-    C6-    N2-   H13
    22      8      9     24      3    1.25520    3.76560    0.00000   -5.02080    0.00000    0.00000 ;    H12-    C6-    N2-   H14

[ dihedrals ] ; impropers
; treated as propers in GROMACS to use correct AMBER analytical function
;    i      j      k      l   func   phase     kd      pn
     2     10      3      4      1   180.00   4.60240   2 ;     C1-    O2-    C2-    O1
