# Supplementary material for: Unveiling the Potential of Natural Deep Eutectic Solvents in Electrochemical Energy Storage Applications
Source: ACS Phys Chem Au. 2025 Aug 15;6(1):29–37. doi: 10.1021/acsphyschemau.5c00063 (PMC12856660; doi:10.1021/acsphyschemau.5c00063)
Supplement: Supplementary file 2 [file pg5c00063_si_002.zip › Support_Material_02/chloride.itp]

; This file must be use with OPLS-AA force field

[ moleculetype ]
; molname   nrexcl
CL      1

[ atoms ]
; id    at type     res nr  residu name at name  cg nr  charge   mass
1       opls_401    1       CL          CL       1      -0.8       35.45300
