# Supplementary material for: Unveiling the Potential of Natural Deep Eutectic Solvents in Electrochemical Energy Storage Applications
Source: ACS Phys Chem Au. 2025 Aug 15;6(1):29–37. doi: 10.1021/acsphyschemau.5c00063 (PMC12856660; doi:10.1021/acsphyschemau.5c00063)
Supplement: Supplementary file 2 [file pg5c00063_si_002.zip › Support_Material_02/histidine.pdb]

CRYST1    0.000    0.000    0.000  90.00  90.00  90.00 P 1           1
ATOM      1  N1  HIS     1      17.429  21.280  19.754  0.00  0.00           N
ATOM      2  C1  HIS     1      18.561  20.336  19.723  0.00  0.00           C
ATOM      3  C2  HIS     1      18.014  18.919  20.012  0.00  0.00           C
ATOM      4  O1  HIS     1      16.699  18.799  19.837  0.00  0.00           O
ATOM      5  C3  HIS     1      19.752  20.719  20.641  0.00  0.00           C
ATOM      6  C4  HIS     1      21.091  20.180  20.246  0.00  0.00           C
ATOM      7  C5  HIS     1      22.259  20.825  19.911  0.00  0.00           C
ATOM      8  C6  HIS     1      22.708  18.739  19.810  0.00  0.00           C
ATOM      9  N2  HIS     1      21.400  18.837  20.181  0.00  0.00           N
ATOM     10  N3  HIS     1      23.259  19.921  19.642  0.00  0.00           N
ATOM     11  O2  HIS     1      18.707  17.985  20.343  0.00  0.00           O
ATOM     12  H1  HIS     1      16.379  19.706  19.626  0.00  0.00           H
ATOM     13  H2  HIS     1      17.294  21.672  20.682  0.00  0.00           H
ATOM     14  H3  HIS     1      17.564  22.051  19.111  0.00  0.00           H
ATOM     15  H4  HIS     1      18.920  20.299  18.689  0.00  0.00           H
ATOM     16  H5  HIS     1      19.835  21.809  20.622  0.00  0.00           H
ATOM     17  H6  HIS     1      19.507  20.439  21.674  0.00  0.00           H
ATOM     18  H7  HIS     1      20.718  18.100  20.321  0.00  0.00           H
ATOM     19  H8  HIS     1      22.432  21.890  19.859  0.00  0.00           H
ATOM     20  H9  HIS     1      23.201  17.788  19.675  0.00  0.00           H
END
