# Supplementary material for: Unveiling the Potential of Natural Deep Eutectic Solvents in Electrochemical Energy Storage Applications
Source: ACS Phys Chem Au. 2025 Aug 15;6(1):29–37. doi: 10.1021/acsphyschemau.5c00063 (PMC12856660; doi:10.1021/acsphyschemau.5c00063)
Supplement: Supplementary file 2 [file pg5c00063_si_002.zip › Support_Material_02/arginine.itp]

; This file must be use with OPLS-AA force field


[ moleculetype ]
;name            nrexcl
 ARG              3

[ atoms ]
;   nr       type  resnr residue  atom   cgnr     charge       mass    ; qtot   bond_type
     1   opls_157      1    ARG     C1      1    -0.0375     12.011  ; qtot -0.038
     2   opls_157      1    ARG     C2      2    -0.1642     12.011  ; qtot -0.202
     3   opls_273      1    ARG     C3      3     0.4119     12.011  ; qtot 0.210
     4   opls_238      1    ARG     N1      4    -0.7928    14.0067  ; qtot -0.583
     5   opls_319      1    ARG     C4      5     0.9093    14.0067  ; qtot 0.327
     6   opls_286      1    ARG     N2      6    -0.9164    14.0067  ; qtot -0.590
     7   opls_157      1    ARG     C5      7     0.2359     12.011  ; qtot -0.354
     8   opls_271      1    ARG     C6      8     0.6974     12.011  ; qtot 0.344
     9   opls_272      1    ARG     O1      9    -0.5598    15.9994  ; qtot -0.216
    10   opls_286      1    ARG     N3     10    -0.9206    14.0067  ; qtot -1.137
    11   opls_154      1    ARG     O2     11    -0.5167    15.9994  ; qtot -1.654
    12   opls_520      1    ARG     N4     12    -0.9115    14.0067  ; qtot -2.565
    13   opls_155      1    ARG     H1     13     0.3475      1.008  ; qtot -2.218
    14   opls_241      1    ARG     H2     14     0.3445      1.008  ; qtot -1.873
    15   opls_241      1    ARG     H3     15     0.3563      1.008  ; qtot -1.517
    16   opls_156      1    ARG     H4     16    -0.0015      1.008  ; qtot -1.518
    17   opls_156      1    ARG     H5     17     0.0262      1.008  ; qtot -1.492
    18   opls_156      1    ARG     H6     18     0.0250      1.008  ; qtot -1.467
    19   opls_156      1    ARG     H7     19     0.0780      1.008  ; qtot -1.389
    20   opls_156      1    ARG     H8     20     0.0396      1.008  ; qtot -1.349
    21   opls_156      1    ARG     H9     21    -0.0516      1.008  ; qtot -1.401
    22   opls_156      1    ARG    H10     22    -0.0216      1.008  ; qtot -1.423
    23   opls_241      1    ARG    H11     23     0.3527      1.008  ; qtot -1.070
    24   opls_241      1    ARG    H12     24     0.3381      1.008  ; qtot -0.732
    25   opls_241      1    ARG    H13     25     0.3438      1.008  ; qtot -0.388
    26   opls_241      1    ARG    H14     26     0.3880      1.008  ; qtot 0.000

[ bonds ]
;   ai     aj funct   r             k
     1      2   1    1.5375e-01    2.5179e+05 ;     C1 - C2    
     1      7   1    1.5375e-01    2.5179e+05 ;     C1 - C5    
     1     17   1    1.0969e-01    2.7665e+05 ;     C1 - H5    
     1     18   1    1.0969e-01    2.7665e+05 ;     C1 - H6    
     2      3   1    1.5375e-01    2.5179e+05 ;     C2 - C3    
     2     19   1    1.0969e-01    2.7665e+05 ;     C2 - H7    
     2     20   1    1.0969e-01    2.7665e+05 ;     C2 - H8    
     3      4   1    1.4640e-01    2.7330e+05 ;     C3 - N1    
     3     21   1    1.0969e-01    2.7665e+05 ;     C3 - H9    
     3     22   1    1.0969e-01    2.7665e+05 ;     C3 - H10   
     4      5   1    1.3872e-01    3.4828e+05 ;     N1 - C4    
     4     23   1    1.0121e-01    3.3857e+05 ;     N1 - H11   
     5      6   1    1.3872e-01    3.4828e+05 ;     C4 - N2    
     5     12   1    1.2817e-01    4.9714e+05 ;     C4 - N4    
     6     25   1    1.0121e-01    3.3857e+05 ;     N2 - H13   
     6     26   1    1.0121e-01    3.3857e+05 ;     N2 - H14   
     7      8   1    1.5241e-01    2.6192e+05 ;     C5 - C6    
     7     10   1    1.4647e-01    2.7271e+05 ;     C5 - N3    
     7     16   1    1.0969e-01    2.7665e+05 ;     C5 - H4    
     8      9   1    1.2183e-01    5.3363e+05 ;     C6 - O1    
     8     11   1    1.3513e-01    3.3480e+05 ;     C6 - O2    
    10     14   1    1.0190e-01    3.2836e+05 ;     N3 - H2    
    10     15   1    1.0190e-01    3.2836e+05 ;     N3 - H3    
    11     13   1    9.7300e-02    3.1079e+05 ;     O2 - H1    
    12     24   1    1.0230e-01    3.2267e+05 ;     N4 - H12   

[ pairs ]
;   ai     aj    funct
     1      4      1 ;     C1 - N1    
     1      9      1 ;     C1 - O1    
     1     11      1 ;     C1 - O2    
     1     14      1 ;     C1 - H2    
     1     15      1 ;     C1 - H3    
     1     21      1 ;     C1 - H9    
     1     22      1 ;     C1 - H10   
     2      5      1 ;     C2 - C4    
     2      8      1 ;     C2 - C6    
     2     10      1 ;     C2 - N3    
     2     16      1 ;     C2 - H4    
     2     23      1 ;     C2 - H11   
     3      6      1 ;     C3 - N2    
     3     12      1 ;     C3 - N4    
     4     19      1 ;     N1 - H7    
     4     20      1 ;     N1 - H8    
     4     24      1 ;     N1 - H12   
     4     25      1 ;     N1 - H13   
     4     26      1 ;     N1 - H14   
     5     21      1 ;     C4 - H9    
     5     22      1 ;     C4 - H10   
     6     23      1 ;     N2 - H11   
     6     24      1 ;     N2 - H12   
     7      3      1 ;     C5 - C3    
     7     13      1 ;     C5 - H1    
     7     19      1 ;     C5 - H7    
     7     20      1 ;     C5 - H8    
     8     14      1 ;     C6 - H2    
     8     15      1 ;     C6 - H3    
     9     10      1 ;     O1 - N3    
     9     13      1 ;     O1 - H1    
     9     16      1 ;     O1 - H4    
    10     11      1 ;     N3 - O2    
    11     16      1 ;     O2 - H4    
    12     23      1 ;     N4 - H11   
    12     25      1 ;     N4 - H13   
    12     26      1 ;     N4 - H14   
    14     16      1 ;     H2 - H4    
    15     16      1 ;     H3 - H4    
    17      3      1 ;     H5 - C3    
    17      8      1 ;     H5 - C6    
    17     10      1 ;     H5 - N3    
    17     16      1 ;     H5 - H4    
    17     19      1 ;     H5 - H7    
    17     20      1 ;     H5 - H8    
    18      3      1 ;     H6 - C3    
    18      8      1 ;     H6 - C6    
    18     10      1 ;     H6 - N3    
    18     16      1 ;     H6 - H4    
    18     19      1 ;     H6 - H7    
    18     20      1 ;     H6 - H8    
    19     21      1 ;     H7 - H9    
    19     22      1 ;     H7 - H10   
    20     21      1 ;     H8 - H9    
    20     22      1 ;     H8 - H10   
    21     23      1 ;     H9 - H11   
    22     23      1 ;    H10 - H11   

[ angles ]
;   ai     aj     ak    funct   theta         cth
     1      2      3      1    1.1151e+02    5.2601e+02 ;     C1 - C2     - C3    
     1      2     19      1    1.0980e+02    3.8777e+02 ;     C1 - C2     - H7    
     1      2     20      1    1.0980e+02    3.8777e+02 ;     C1 - C2     - H8    
     1      7      8      1    1.1104e+02    5.2944e+02 ;     C1 - C5     - C6    
     1      7     10      1    1.1104e+02    5.5246e+02 ;     C1 - C5     - N3    
     1      7     16      1    1.0956e+02    3.8819e+02 ;     C1 - C5     - H4    
     2      1      7      1    1.1151e+02    5.2601e+02 ;     C2 - C1     - C5    
     2      1     17      1    1.0980e+02    3.8777e+02 ;     C2 - C1     - H5    
     2      1     18      1    1.0980e+02    3.8777e+02 ;     C2 - C1     - H6    
     2      3      4      1    1.1046e+02    5.5405e+02 ;     C2 - C3     - N1    
     2      3     21      1    1.0956e+02    3.8819e+02 ;     C2 - C3     - H9    
     2      3     22      1    1.0956e+02    3.8819e+02 ;     C2 - C3     - H10   
     3      2     19      1    1.0980e+02    3.8777e+02 ;     C3 - C2     - H7    
     3      2     20      1    1.0980e+02    3.8777e+02 ;     C3 - C2     - H8    
     3      4      5      1    1.2371e+02    5.2216e+02 ;     C3 - N1     - C4    
     3      4     23      1    1.1599e+02    3.8551e+02 ;     C3 - N1     - H11   
     4      3     21      1    1.0979e+02    4.1480e+02 ;     N1 - C3     - H9    
     4      3     22      1    1.0979e+02    4.1480e+02 ;     N1 - C3     - H10   
     4      5      6      1    1.1282e+02    6.0835e+02 ;     N1 - C4     - N2    
     4      5     12      1    1.2427e+02    6.0074e+02 ;     N1 - C4     - N4    
     5      4     23      1    1.1509e+02    4.0660e+02 ;     C4 - N1     - H11   
     5      6     25      1    1.1509e+02    4.0660e+02 ;     C4 - N2     - H13   
     5      6     26      1    1.1509e+02    4.0660e+02 ;     C4 - N2     - H14   
     5     12     24      1    1.1080e+02    4.4175e+02 ;     C4 - N4     - H12   
     6      5     12      1    1.2427e+02    6.0074e+02 ;     N2 - C4     - N4    
     7      1     17      1    1.0980e+02    3.8777e+02 ;     C5 - C1     - H5    
     7      1     18      1    1.0980e+02    3.8777e+02 ;     C5 - C1     - H6    
     7      8      9      1    1.2320e+02    5.6400e+02 ;     C5 - C6     - O1    
     7      8     11      1    1.1273e+02    5.7237e+02 ;     C5 - C6     - O2    
     7     10     14      1    1.0929e+02    3.9681e+02 ;     C5 - N3     - H2    
     7     10     15      1    1.0929e+02    3.9681e+02 ;     C5 - N3     - H3    
     8      7     10      1    1.1114e+02    5.5497e+02 ;     C6 - C5     - N3    
     8      7     16      1    1.0822e+02    3.9363e+02 ;     C6 - C5     - H4    
     8     11     13      1    1.0655e+02    4.1740e+02 ;     C6 - O2     - H1    
     9      8     11      1    1.2210e+02    6.3530e+02 ;     O1 - C6     - O2    
    10      7     16      1    1.0988e+02    4.1447e+02 ;     N3 - C5     - H4    
    14     10     15      1    1.0640e+02    3.4644e+02 ;     H2 - N3     - H3    
    17      1     18      1    1.0758e+02    3.2970e+02 ;     H5 - C1     - H6    
    19      2     20      1    1.0758e+02    3.2970e+02 ;     H7 - C2     - H8    
    21      3     22      1    1.0846e+02    3.2836e+02 ;     H9 - C3     - H10   
    25      6     26      1    1.1512e+02    3.3531e+02 ;    H13 - N2     - H14   

[ dihedrals ] ; propers
; treated as RBs in GROMACS to use combine multiple AMBER torsions per quartet
;    i      j      k      l   func    C0         C1         C2         C3         C4         C5
     1      2      3      4      3    0.65084    1.95253    0.00000   -2.60338    0.00000    0.00000 ;     C1-    C2-    C3-    N1
     1      2      3     21      3    0.65084    1.95253    0.00000   -2.60338    0.00000    0.00000 ;     C1-    C2-    C3-    H9
     1      2      3     22      3    0.65084    1.95253    0.00000   -2.60338    0.00000    0.00000 ;     C1-    C2-    C3-   H10
     1      7      8      9      3    0.00000    0.00000    0.00000    0.00000    0.00000    0.00000 ;     C1-    C5-    C6-    O1
     1      7      8     11      3    0.00000    0.00000    0.00000    0.00000    0.00000    0.00000 ;     C1-    C5-    C6-    O2
     1      7     10     14      3    1.25520    3.76560    0.00000   -5.02080    0.00000    0.00000 ;     C1-    C5-    N3-    H2
     1      7     10     15      3    1.25520    3.76560    0.00000   -5.02080    0.00000    0.00000 ;     C1-    C5-    N3-    H3
     2      1      7      8      3    0.65084    1.95253    0.00000   -2.60338    0.00000    0.00000 ;     C2-    C1-    C5-    C6
     2      1      7     10      3    0.65084    1.95253    0.00000   -2.60338    0.00000    0.00000 ;     C2-    C1-    C5-    N3
     2      1      7     16      3    0.65084    1.95253    0.00000   -2.60338    0.00000    0.00000 ;     C2-    C1-    C5-    H4
     2      3      4      5      3    0.00000    0.00000    0.00000    0.00000    0.00000    0.00000 ;     C2-    C3-    N1-    C4
     2      3      4     23      3    0.00000    0.00000    0.00000    0.00000    0.00000    0.00000 ;     C2-    C3-    N1-   H11
     3      4      5      6      3    5.64840    0.00000   -5.64840    0.00000    0.00000    0.00000 ;     C3-    N1-    C4-    N2
     3      4      5     12      3    5.64840    0.00000   -5.64840    0.00000    0.00000    0.00000 ;     C3-    N1-    C4-    N4
     4      3      2     19      3    0.65084    1.95253    0.00000   -2.60338    0.00000    0.00000 ;     N1-    C3-    C2-    H7
     4      3      2     20      3    0.65084    1.95253    0.00000   -2.60338    0.00000    0.00000 ;     N1-    C3-    C2-    H8
     4      5      6     25      3    5.64840    0.00000   -5.64840    0.00000    0.00000    0.00000 ;     N1-    C4-    N2-   H13
     4      5      6     26      3    5.64840    0.00000   -5.64840    0.00000    0.00000    0.00000 ;     N1-    C4-    N2-   H14
     4      5     12     24      3   34.72720    0.00000  -34.72720    0.00000    0.00000    0.00000 ;     N1-    C4-    N4-   H12
     5      4      3     21      3    0.00000    0.00000    0.00000    0.00000    0.00000    0.00000 ;     C4-    N1-    C3-    H9
     5      4      3     22      3    0.00000    0.00000    0.00000    0.00000    0.00000    0.00000 ;     C4-    N1-    C3-   H10
     6      5      4     23      3    5.64840    0.00000   -5.64840    0.00000    0.00000    0.00000 ;     N2-    C4-    N1-   H11
     6      5     12     24      3   34.72720    0.00000  -34.72720    0.00000    0.00000    0.00000 ;     N2-    C4-    N4-   H12
     7      1      2      3      3    3.68192    3.09616   -2.09200   -3.01248    0.00000    0.00000 ;     C5-    C1-    C2-    C3
     7      1      2     19      3    0.66944    2.00832    0.00000   -2.67776    0.00000    0.00000 ;     C5-    C1-    C2-    H7
     7      1      2     20      3    0.66944    2.00832    0.00000   -2.67776    0.00000    0.00000 ;     C5-    C1-    C2-    H8
     7      8     11     13      3   19.24640    0.00000  -19.24640    0.00000    0.00000    0.00000 ;     C5-    C6-    O2-    H1
     8      7     10     14      3    1.25520    3.76560    0.00000   -5.02080    0.00000    0.00000 ;     C6-    C5-    N3-    H2
     8      7     10     15      3    1.25520    3.76560    0.00000   -5.02080    0.00000    0.00000 ;     C6-    C5-    N3-    H3
     9      8      7     10      3    0.00000    0.00000    0.00000    0.00000    0.00000    0.00000 ;     O1-    C6-    C5-    N3
     9      8      7     16      3    3.68192   -4.35136    0.00000    1.33888    0.00000    0.00000 ;     O1-    C6-    C5-    H4
     9      8     11     13      3   27.19600   -7.94960  -19.24640    0.00000    0.00000    0.00000 ;     O1-    C6-    O2-    H1
    10      7      8     11      3    0.00000    0.00000    0.00000    0.00000    0.00000    0.00000 ;     N3-    C5-    C6-    O2
    11      8      7     16      3    0.00000    0.00000    0.00000    0.00000    0.00000    0.00000 ;     O2-    C6-    C5-    H4
    12      5      4     23      3    5.64840    0.00000   -5.64840    0.00000    0.00000    0.00000 ;     N4-    C4-    N1-   H11
    12      5      6     25      3    5.64840    0.00000   -5.64840    0.00000    0.00000    0.00000 ;     N4-    C4-    N2-   H13
    12      5      6     26      3    5.64840    0.00000   -5.64840    0.00000    0.00000    0.00000 ;     N4-    C4-    N2-   H14
    14     10      7     16      3    1.25520    3.76560    0.00000   -5.02080    0.00000    0.00000 ;     H2-    N3-    C5-    H4
    15     10      7     16      3    1.25520    3.76560    0.00000   -5.02080    0.00000    0.00000 ;     H3-    N3-    C5-    H4
    17      1      2      3      3    0.66944    2.00832    0.00000   -2.67776    0.00000    0.00000 ;     H5-    C1-    C2-    C3
    17      1      2     19      3    0.62760    1.88280    0.00000   -2.51040    0.00000    0.00000 ;     H5-    C1-    C2-    H7
    17      1      2     20      3    0.62760    1.88280    0.00000   -2.51040    0.00000    0.00000 ;     H5-    C1-    C2-    H8
    17      1      7      8      3    0.65084    1.95253    0.00000   -2.60338    0.00000    0.00000 ;     H5-    C1-    C5-    C6
    17      1      7     10      3    0.65084    1.95253    0.00000   -2.60338    0.00000    0.00000 ;     H5-    C1-    C5-    N3
    17      1      7     16      3    0.65084    1.95253    0.00000   -2.60338    0.00000    0.00000 ;     H5-    C1-    C5-    H4
    18      1      2      3      3    0.66944    2.00832    0.00000   -2.67776    0.00000    0.00000 ;     H6-    C1-    C2-    C3
    18      1      2     19      3    0.62760    1.88280    0.00000   -2.51040    0.00000    0.00000 ;     H6-    C1-    C2-    H7
    18      1      2     20      3    0.62760    1.88280    0.00000   -2.51040    0.00000    0.00000 ;     H6-    C1-    C2-    H8
    18      1      7      8      3    0.65084    1.95253    0.00000   -2.60338    0.00000    0.00000 ;     H6-    C1-    C5-    C6
    18      1      7     10      3    0.65084    1.95253    0.00000   -2.60338    0.00000    0.00000 ;     H6-    C1-    C5-    N3
    18      1      7     16      3    0.65084    1.95253    0.00000   -2.60338    0.00000    0.00000 ;     H6-    C1-    C5-    H4
    19      2      3     21      3    0.65084    1.95253    0.00000   -2.60338    0.00000    0.00000 ;     H7-    C2-    C3-    H9
    19      2      3     22      3    0.65084    1.95253    0.00000   -2.60338    0.00000    0.00000 ;     H7-    C2-    C3-   H10
    20      2      3     21      3    0.65084    1.95253    0.00000   -2.60338    0.00000    0.00000 ;     H8-    C2-    C3-    H9
    20      2      3     22      3    0.65084    1.95253    0.00000   -2.60338    0.00000    0.00000 ;     H8-    C2-    C3-   H10
    21      3      4     23      3    0.00000    0.00000    0.00000    0.00000    0.00000    0.00000 ;     H9-    C3-    N1-   H11
    22      3      4     23      3    0.00000    0.00000    0.00000    0.00000    0.00000    0.00000 ;    H10-    C3-    N1-   H11

[ dihedrals ] ; impropers
; treated as propers in GROMACS to use correct AMBER analytical function
;    i      j      k      l   func   phase     kd      pn
     5      3      4     23      1   180.00   4.60240   2 ;     C4-    C3-    N1-   H11
     5     25      6     26      1   180.00   4.60240   2 ;     C4-   H13-    N2-   H14
     7      9      8     11      1   180.00   4.60240   2 ;     C5-    O1-    C6-    O2
    12      4      5      6      1   180.00   4.60240   2 ;     N4-    N1-    C4-    N2
