# Supplementary material for: Unveiling the Potential of Natural Deep Eutectic Solvents in Electrochemical Energy Storage Applications
Source: ACS Phys Chem Au. 2025 Aug 15;6(1):29–37. doi: 10.1021/acsphyschemau.5c00063 (PMC12856660; doi:10.1021/acsphyschemau.5c00063)
Supplement: Supplementary file 2 [file pg5c00063_si_002.zip › Support_Material_02/arginine.pdb]

TITLE     ARG_GMX.gro created by acpype (Rev: 0) on Wed Feb 14 17:42:56 2018
REMARK    THIS IS A SIMULATION BOX
CRYST1   40.000   40.000   40.000  90.00  90.00  90.00 P 1           1
MODEL        1
ATOM      1  C1  ARG     1      21.250  19.310  20.000  1.00  0.00            
ATOM      2  C2  ARG     1      20.080  20.250  19.700  1.00  0.00            
ATOM      3  C3  ARG     1      18.750  19.650  20.150  1.00  0.00            
ATOM      4  N1  ARG     1      17.660  20.570  19.890  1.00  0.00            
ATOM      5  C4  ARG     1      16.350  20.250  20.210  1.00  0.00            
ATOM      6  N2  ARG     1      15.440  21.190  19.750  1.00  0.00            
ATOM      7  C5  ARG     1      22.620  19.810  19.500  1.00  0.00            
ATOM      8  C6  ARG     1      23.010  21.110  20.210  1.00  0.00            
ATOM      9  O1  ARG     1      22.560  22.190  19.910  1.00  0.00            
ATOM     10  N3  ARG     1      23.640  18.780  19.770  1.00  0.00            
ATOM     11  O2  ARG     1      23.870  20.950  21.230  1.00  0.00            
ATOM     12  N4  ARG     1      15.930  19.220  20.860  1.00  0.00            
ATOM     13  H1  ARG     1      24.120  20.000  21.210  1.00  0.00            
ATOM     14  H2  ARG     1      23.250  17.850  19.740  1.00  0.00            
ATOM     15  H3  ARG     1      24.400  18.820  19.110  1.00  0.00            
ATOM     16  H4  ARG     1      22.540  20.050  18.440  1.00  0.00            
ATOM     17  H5  ARG     1      21.060  18.350  19.520  1.00  0.00            
ATOM     18  H6  ARG     1      21.310  19.120  21.070  1.00  0.00            
ATOM     19  H7  ARG     1      20.220  21.210  20.190  1.00  0.00            
ATOM     20  H8  ARG     1      20.040  20.450  18.630  1.00  0.00            
ATOM     21  H9  ARG     1      18.590  18.680  19.650  1.00  0.00            
ATOM     22  H10 ARG     1      18.780  19.450  21.230  1.00  0.00            
ATOM     23  H11 ARG     1      17.750  21.130  19.050  1.00  0.00            
ATOM     24  H12 ARG     1      16.660  18.550  21.040  1.00  0.00            
ATOM     25  H13 ARG     1      15.720  22.150  19.860  1.00  0.00            
ATOM     26  H14 ARG     1      14.510  21.020  20.100  1.00  0.00            
TER
ENDMDL
