# Supplementary material for: Unveiling the Potential of Natural Deep Eutectic Solvents in Electrochemical Energy Storage Applications
Source: ACS Phys Chem Au. 2025 Aug 15;6(1):29–37. doi: 10.1021/acsphyschemau.5c00063 (PMC12856660; doi:10.1021/acsphyschemau.5c00063)
Supplement: Supplementary file 2 [file pg5c00063_si_002.zip › Support_Material_02/histidine.itp]

; This file must be use with OPLS-AA force field

[ moleculetype ]
;name            nrexcl
 HIS              3

[ atoms ]
;   nr       type  resnr residue  atom   cgnr     charge       mass  typeB    chargeB      massB
     1   opls_309      1    HIS    N1    1     -0.9315  14.0067
     2   opls_297      1    HIS    C1    2      0.5094   12.011
     3   opls_283      1    HIS    C2    3      0.6372   12.011
     4   opls_268      1    HIS    O1    4     -0.5337  15.9994
     5   opls_157      1    HIS    C3    5     -0.3156   12.011
     6   opls_588      1    HIS    C4    6      0.0657   12.011
     7   opls_588      1    HIS    C5    7      0.1204   12.011
     8   opls_588      1    HIS    C6    8      0.3302   12.011
     9   opls_587      1    HIS    N2    9     -0.3462  14.0067
    10   opls_587      1    HIS    N3   10     -0.5955  14.0067
    11   opls_269      1    HIS    O2   11     -0.5330  15.9994
    12   opls_270      1    HIS    H1   12      0.3535    1.008
    13   opls_310      1    HIS    H2   13      0.3360    1.008
    14   opls_310      1    HIS    H3   14      0.3612    1.008
    15   opls_140      1    HIS    H4   15     -0.0513    1.008
    16   opls_140      1    HIS    H5   16      0.0659    1.008
    17   opls_140      1    HIS    H6   17      0.1055    1.008
    18   opls_310      1    HIS    H7   18      0.2960    1.008
    19   opls_140      1    HIS    H8   19      0.0731    1.008
    20   opls_140      1    HIS    H9   20      0.0527    1.008   ; qtot 0

[ bonds ]
;   ai     aj funct   r             k
     1      2   1    1.4647e-01    2.7271e+05 ;     N1 - C1    
     1     13   1    1.0190e-01    3.2836e+05 ;     N1 - H2    
     1     14   1    1.0190e-01    3.2836e+05 ;     N1 - H3    
     2      3   1    1.5241e-01    2.6192e+05 ;     C1 - C2    
     2      5   1    1.5375e-01    2.5179e+05 ;     C1 - C3    
     2     15   1    1.0969e-01    2.7665e+05 ;     C1 - H4    
     3      4   1    1.3513e-01    3.3480e+05 ;     C2 - O1    
     3     11   1    1.2183e-01    5.3363e+05 ;     C2 - O2    
     4     12   1    9.7300e-02    3.1079e+05 ;     O1 - H1    
     5      6   1    1.5015e-01    2.8016e+05 ;     C3 - C4    
     5     16   1    1.0969e-01    2.7665e+05 ;     C3 - H5    
     5     17   1    1.0969e-01    2.7665e+05 ;     C3 - H6    
     6      7   1    1.3729e-01    4.1915e+05 ;     C4 - C5    
     6      9   1    1.3802e-01    3.5631e+05 ;     C4 - N2    
     7     10   1    1.3802e-01    3.5631e+05 ;     C5 - N3    
     7     19   1    1.0817e-01    2.9455e+05 ;     C5 - H8    
     8      9   1    1.3802e-01    3.5631e+05 ;     C6 - N2    
     8     10   1    1.3802e-01    3.5631e+05 ;     C6 - N3    
     8     20   1    1.0819e-01    2.9430e+05 ;     C6 - H9    
     9     18   1    1.0100e-01    3.4175e+05 ;     N2 - H7    

[ pairs ]
;   ai     aj    funct
     1      4      1 ;     N1 - O1    
     1      6      1 ;     N1 - C4    
     1     11      1 ;     N1 - O2    
     1     16      1 ;     N1 - H5    
     1     17      1 ;     N1 - H6    
     2      7      1 ;     C1 - C5    
     2      9      1 ;     C1 - N2    
     2     12      1 ;     C1 - H1    
     3      6      1 ;     C2 - C4    
     3     16      1 ;     C2 - H5    
     3     17      1 ;     C2 - H6    
     4      5      1 ;     O1 - C3    
     4     15      1 ;     O1 - H4    
     5      8      1 ;     C3 - C6    
     5     10      1 ;     C3 - N3    
     5     11      1 ;     C3 - O2    
     5     18      1 ;     C3 - H7    
     5     19      1 ;     C3 - H8    
     6     15      1 ;     C4 - H4    
     6     20      1 ;     C4 - H9    
     7     16      1 ;     C5 - H5    
     7     17      1 ;     C5 - H6    
     7     18      1 ;     C5 - H7    
     7     20      1 ;     C5 - H9    
     8     19      1 ;     C6 - H8    
     9     16      1 ;     N2 - H5    
     9     17      1 ;     N2 - H6    
     9     19      1 ;     N2 - H8    
    10     18      1 ;     N3 - H7    
    11     12      1 ;     O2 - H1    
    11     15      1 ;     O2 - H4    
    13      3      1 ;     H2 - C2    
    13      5      1 ;     H2 - C3    
    13     15      1 ;     H2 - H4    
    14      3      1 ;     H3 - C2    
    14      5      1 ;     H3 - C3    
    14     15      1 ;     H3 - H4    
    15     16      1 ;     H4 - H5    
    15     17      1 ;     H4 - H6    
    18     20      1 ;     H7 - H9    

[ angles ]
;   ai     aj     ak    funct   theta         cth
     1      2      3      1    1.1114e+02    5.5497e+02 ;     N1 - C1     - C2    
     1      2      5      1    1.1104e+02    5.5246e+02 ;     N1 - C1     - C3    
     1      2     15      1    1.0988e+02    4.1447e+02 ;     N1 - C1     - H4    
     2      1     13      1    1.0929e+02    3.9681e+02 ;     C1 - N1     - H2    
     2      1     14      1    1.0929e+02    3.9681e+02 ;     C1 - N1     - H3    
     2      3      4      1    1.1273e+02    5.7237e+02 ;     C1 - C2     - O1    
     2      3     11      1    1.2320e+02    5.6400e+02 ;     C1 - C2     - O2    
     2      5      6      1    1.1193e+02    5.3112e+02 ;     C1 - C3     - C4    
     2      5     16      1    1.0980e+02    3.8777e+02 ;     C1 - C3     - H5    
     2      5     17      1    1.0980e+02    3.8777e+02 ;     C1 - C3     - H6    
     3      2      5      1    1.1104e+02    5.2944e+02 ;     C2 - C1     - C3    
     3      2     15      1    1.0822e+02    3.9363e+02 ;     C2 - C1     - H4    
     3      4     12      1    1.0655e+02    4.1740e+02 ;     C2 - O1     - H1    
     4      3     11      1    1.2210e+02    6.3530e+02 ;     O1 - C2     - O2    
     5      2     15      1    1.0956e+02    3.8819e+02 ;     C3 - C1     - H4    
     5      6      7      1    1.1945e+02    5.4149e+02 ;     C3 - C4     - C5    
     5      6      9      1    1.2273e+02    5.4618e+02 ;     C3 - C4     - N2    
     6      5     16      1    1.1049e+02    3.9480e+02 ;     C4 - C3     - H5    
     6      5     17      1    1.1049e+02    3.9480e+02 ;     C4 - C3     - H6    
     6      7     10      1    1.0699e+02    6.1446e+02 ;     C4 - C5     - N3    
     6      7     19      1    1.2848e+02    3.9556e+02 ;     C4 - C5     - H8    
     6      9      8      1    1.0990e+02    5.7304e+02 ;     C4 - N2     - C6    
     6      9     18      1    1.2550e+02    3.9120e+02 ;     C4 - N2     - H7    
     7      6      9      1    1.0699e+02    6.1446e+02 ;     C5 - C4     - N2    
     7     10      8      1    1.2801e+02    5.3095e+02 ;     C5 - N3     - C6    
     8      9     18      1    1.2550e+02    3.9120e+02 ;     C6 - N2     - H7    
     9      8     10      1    1.0660e+02    6.2902e+02 ;     N2 - C6     - N3    
     9      8     20      1    1.2155e+02    4.1489e+02 ;     N2 - C6     - H9    
    10      7     19      1    1.2053e+02    4.1664e+02 ;     N3 - C5     - H8    
    10      8     20      1    1.2155e+02    4.1489e+02 ;     N3 - C6     - H9    
    13      1     14      1    1.0640e+02    3.4644e+02 ;     H2 - N1     - H3    
    16      5     17      1    1.0758e+02    3.2970e+02 ;     H5 - C3     - H6    

[ dihedrals ] ; propers
; treated as RBs in GROMACS to use combine multiple AMBER torsions per quartet
;    i      j      k      l   func    C0         C1         C2         C3         C4         C5
     1      2      3      4      3    0.00000    0.00000    0.00000    0.00000    0.00000    0.00000 ;     N1-    C1-    C2-    O1
     1      2      3     11      3    0.00000    0.00000    0.00000    0.00000    0.00000    0.00000 ;     N1-    C1-    C2-    O2
     1      2      5      6      3    0.65084    1.95253    0.00000   -2.60338    0.00000    0.00000 ;     N1-    C1-    C3-    C4
     1      2      5     16      3    0.65084    1.95253    0.00000   -2.60338    0.00000    0.00000 ;     N1-    C1-    C3-    H5
     1      2      5     17      3    0.65084    1.95253    0.00000   -2.60338    0.00000    0.00000 ;     N1-    C1-    C3-    H6
     2      3      4     12      3   19.24640    0.00000  -19.24640    0.00000    0.00000    0.00000 ;     C1-    C2-    O1-    H1
     2      5      6      7      3    0.00000    0.00000    0.00000    0.00000    0.00000    0.00000 ;     C1-    C3-    C4-    C5
     2      5      6      9      3    0.00000    0.00000    0.00000    0.00000    0.00000    0.00000 ;     C1-    C3-    C4-    N2
     3      2      5      6      3    0.65084    1.95253    0.00000   -2.60338    0.00000    0.00000 ;     C2-    C1-    C3-    C4
     3      2      5     16      3    0.65084    1.95253    0.00000   -2.60338    0.00000    0.00000 ;     C2-    C1-    C3-    H5
     3      2      5     17      3    0.65084    1.95253    0.00000   -2.60338    0.00000    0.00000 ;     C2-    C1-    C3-    H6
     4      3      2      5      3    0.00000    0.00000    0.00000    0.00000    0.00000    0.00000 ;     O1-    C2-    C1-    C3
     4      3      2     15      3    0.00000    0.00000    0.00000    0.00000    0.00000    0.00000 ;     O1-    C2-    C1-    H4
     5      2      3     11      3    0.00000    0.00000    0.00000    0.00000    0.00000    0.00000 ;     C3-    C1-    C2-    O2
     5      6      7     10      3   33.47200    0.00000  -33.47200    0.00000    0.00000    0.00000 ;     C3-    C4-    C5-    N3
     5      6      7     19      3   33.47200    0.00000  -33.47200    0.00000    0.00000    0.00000 ;     C3-    C4-    C5-    H8
     5      6      9      8      3   14.22560    0.00000  -14.22560    0.00000    0.00000    0.00000 ;     C3-    C4-    N2-    C6
     5      6      9     18      3   14.22560    0.00000  -14.22560    0.00000    0.00000    0.00000 ;     C3-    C4-    N2-    H7
     6      5      2     15      3    0.65084    1.95253    0.00000   -2.60338    0.00000    0.00000 ;     C4-    C3-    C1-    H4
     6      7     10      8      3   14.22560    0.00000  -14.22560    0.00000    0.00000    0.00000 ;     C4-    C5-    N3-    C6
     6      9      8     10      3   14.22560    0.00000  -14.22560    0.00000    0.00000    0.00000 ;     C4-    N2-    C6-    N3
     6      9      8     20      3   14.22560    0.00000  -14.22560    0.00000    0.00000    0.00000 ;     C4-    N2-    C6-    H9
     7      6      5     16      3    0.00000    0.00000    0.00000    0.00000    0.00000    0.00000 ;     C5-    C4-    C3-    H5
     7      6      5     17      3    0.00000    0.00000    0.00000    0.00000    0.00000    0.00000 ;     C5-    C4-    C3-    H6
     7      6      9      8      3   14.22560    0.00000  -14.22560    0.00000    0.00000    0.00000 ;     C5-    C4-    N2-    C6
     7      6      9     18      3   14.22560    0.00000  -14.22560    0.00000    0.00000    0.00000 ;     C5-    C4-    N2-    H7
     7     10      8      9      3   14.22560    0.00000  -14.22560    0.00000    0.00000    0.00000 ;     C5-    N3-    C6-    N2
     7     10      8     20      3   14.22560    0.00000  -14.22560    0.00000    0.00000    0.00000 ;     C5-    N3-    C6-    H9
     8     10      7     19      3   14.22560    0.00000  -14.22560    0.00000    0.00000    0.00000 ;     C6-    N3-    C5-    H8
     9      6      5     16      3    0.00000    0.00000    0.00000    0.00000    0.00000    0.00000 ;     N2-    C4-    C3-    H5
     9      6      5     17      3    0.00000    0.00000    0.00000    0.00000    0.00000    0.00000 ;     N2-    C4-    C3-    H6
     9      6      7     10      3   33.47200    0.00000  -33.47200    0.00000    0.00000    0.00000 ;     N2-    C4-    C5-    N3
     9      6      7     19      3   33.47200    0.00000  -33.47200    0.00000    0.00000    0.00000 ;     N2-    C4-    C5-    H8
    10      8      9     18      3   14.22560    0.00000  -14.22560    0.00000    0.00000    0.00000 ;     N3-    C6-    N2-    H7
    11      3      2     15      3    3.68192   -4.35136    0.00000    1.33888    0.00000    0.00000 ;     O2-    C2-    C1-    H4
    11      3      4     12      3   27.19600   -7.94960  -19.24640    0.00000    0.00000    0.00000 ;     O2-    C2-    O1-    H1
    13      1      2      3      3    1.25520    3.76560    0.00000   -5.02080    0.00000    0.00000 ;     H2-    N1-    C1-    C2
    13      1      2      5      3    1.25520    3.76560    0.00000   -5.02080    0.00000    0.00000 ;     H2-    N1-    C1-    C3
    13      1      2     15      3    1.25520    3.76560    0.00000   -5.02080    0.00000    0.00000 ;     H2-    N1-    C1-    H4
    14      1      2      3      3    1.25520    3.76560    0.00000   -5.02080    0.00000    0.00000 ;     H3-    N1-    C1-    C2
    14      1      2      5      3    1.25520    3.76560    0.00000   -5.02080    0.00000    0.00000 ;     H3-    N1-    C1-    C3
    14      1      2     15      3    1.25520    3.76560    0.00000   -5.02080    0.00000    0.00000 ;     H3-    N1-    C1-    H4
    15      2      5     16      3    0.65084    1.95253    0.00000   -2.60338    0.00000    0.00000 ;     H4-    C1-    C3-    H5
    15      2      5     17      3    0.65084    1.95253    0.00000   -2.60338    0.00000    0.00000 ;     H4-    C1-    C3-    H6
    18      9      8     20      3   14.22560    0.00000  -14.22560    0.00000    0.00000    0.00000 ;     H7-    N2-    C6-    H9

[ dihedrals ] ; impropers
; treated as propers in GROMACS to use correct AMBER analytical function
;    i      j      k      l   func   phase     kd      pn
     2     11      3      4      1   180.00   4.60240   2 ;     C1-    O2-    C2-    O1
     5      7      6      9      1   180.00   4.60240   2 ;     C3-    C5-    C4-    N2
     6      8      9     18      1   180.00   4.60240   2 ;     C4-    C6-    N2-    H7
     6     19      7     10      1   180.00   4.60240   2 ;     C4-    H8-    C5-    N3
    20      9      8     10      1   180.00   4.60240   2 ;     H9-    N2-    C6-    N3
